# Supplementary material for: Comprehensive landscape of junctional genes and their association with overall survival of patients with lung adenocarcinoma
Source: Front Mol Biosci. 2024 May 22;11:1380384. doi: 10.3389/fmolb.2024.1380384 (PMC11150628; doi:10.3389/fmolb.2024.1380384)
Supplement: Supplementary file 7 [file Table1.XLSX]

## Sheet: Sheet1
Predictive premeters	Predicted survival years	Training cohort	Training cohort C-index	Training cohort AUCs	External validation cohort	Validation cohort C-index	Validation cohort AUCs	References
18F-FDG PET/CT-based radiomics[1]	5	Affiliated Jinling Hospital, MedicalSchoolofNanjingUniversity（n=77)	0.84	/	Affiliated Jinling Hospital, MedicalSchoolofNanjingUniversity（n=32)	0.803	/	Value of (18)F-FDG PET/CT-Based Radiomics Nomogram to Predict Survival Outcomes and Guide Personalized Targeted Therapy in Lung Adenocarcinoma With EGFR Mutations. Front Oncol. 2020;10:567160.
Coexisting EGFR and TP53 mutations[2]	1、3	TCGA-LUAD	0.712	/	/	/	/	Coexisting EGFR and TP53 Mutations in Lung Adenocarcinoma Patients Are Associated With COMP and ITGB8 Upregulation and Poor Prognosis. Front Mol Biosci. 2020;7:30.
ARID1A expression [3]	1、3	The Affiliated Hospital of Qingdao University（n=71）	0.88	/	/	/	/	Loss of ARID1A expression promotes lung adenocarcinoma metastasis and predicts a poor prognosis. Cell Oncol (Dordr). 2021;44(5):1019-34.
Clinical parameters[4]	1、3	SEER database	0.634	/	/	/	/	Prognosis of lung cancer with simple brain metastasis patients and establishment of survival prediction models: a study based on real events. BMC Pulm Med. 2022;22(1):162.
Immune-serum scoring system [5]	2、5	Tianjin Medical University Cancer Institute and Hospital（n=111）	0.89	/	Tianjin Medical University Cancer Institute and Hospital（n=60）	/	/	A nomogram-based immune-serum scoring system predicts overall survival in patients with lung adenocarcinoma. Cancer Biol Med. 2021;18(2):517-29.
Lipid metabolism-related genes[6]	3、5	TCGA-LUAD	0.61	/	GSE13213	/	/	Lipid metabolism gene-wide profile and survival signature of lung adenocarcinoma. Lipids Health Dis. 2020;19(1):222.
DNA methylation[7]	3、5	TCGA-LUAD	0.71	/	GSE56044	0.7	/	A methylation-based nomogram for predicting survival in patients with lung adenocarcinoma. BMC Cancer. 2021;21(1):801.
Oxidative stress[8]	3、5	Shanghai Pulmonary Hospital（n=955）	0.684	/	/	/	/	A Novel Systematic Oxidative Stress Score Predicts the Survival of Patients with Early-Stage Lung Adenocarcinoma. Cancers (Basel). 2023;15(6).
Ferroptosis-related genes[9]	3、5	TCGA-LUAD	/	0.823、0.852	GEO database	/	0.821、0.8	Construction of a Prognostic Model in Lung Adenocarcinoma Based on Ferroptosis-Related Genes. Front Genet. 2021;12:739520.
Hypoxia-related genes[10]	3、5	GSE72094	/	above 0.7	GSE31210、GSE30219、GSE37745、GSE50081、GSE29013（Bring five pieces of data together）、TCGA、GSE42127、GSE13213	/	/	Development and validation of a hypoxia-related gene signature to predict overall survival in early-stage lung adenocarcinoma patients. Ther Adv Med Oncol. 2020;12:1758835920937904.
Endoplasmic reticulum stress-related long non-coding RNA[11]	3、5	TCGA-LUAD	/	0.725、0.740	/	/	/	Development and validation of an endoplasmic reticulum stress long non-coding RNA signature for the prognosis and immune landscape prediction of patients with lung adenocarcinoma. Front Genet. 2023;14:1024444
Autophagy-related genes [12]	3、5	TCGA-LUAD	0.738	/	GSE68465	/	/	Establishment and validation of individualized clinical prognostic markers for LUAD patients based on autophagy-related genes. Aging-Us. 2022;14(18):7328-47
Gene mutation[13]	3、5	Tianjin Medical University Cancer Institute & Hospital（n=511)	0.663	/	/	/	/	Genomic characteristics in Chinese non-small cell lung cancer patients and its value in prediction of postoperative prognosis. Transl Lung Cancer Res. 2020;9(4):1187-201
Six key genes (VIPR1, FCN3, CA4, CRTAC1, CYP4B1, and NEDD9) [14]	3、5	TCGA-LUAD、GSE32863、GSE10072、 GSE43458	0.751	0.71、 0.708	/	/	/	Identification of Key Genes in Lung Adenocarcinoma and Establishment of Prognostic Mode. Front Mol Biosci. 2020;7:561456
Clinical parameters[15]	1、2、3	SEER database（n=774)	0.653	0.707、0.674、0.686	SEER database（n=328)	0.663	0.690、0.680、0.688	The nomogram for the prediction of overall survival in patients with metastatic lung adenocarcinoma undergoing primary site surgery: A retrospective population-based study. Front Oncol. 2022;12:916498
Minichromosome maintenance genes [16]	1、3、5	TCGA-LUAD	/	/	/	/	/	The High Expression of Minichromosome Maintenance Complex Component 5 Is an Adverse Prognostic Factor in Lung Adenocarcinoma. Biomed Res Int. 2022;2022:4338793
Clinical parameters [17]	1、3、5	SEER database	0.637	0.651、0.656、0.646	The Cancer Hospital, Chinese Academy of Medical Sciences（n=440)	0.667	0.593、0.737、0.682	Survival Nomogram for Stage IB Non-Small-Cell Lung Cancer Patients, Based on the SEER Database and an External Validation Cohort. Ann Surg Oncol. 2021;28(7):3941-50
Genes related to platelet and immunity[18]	1、3、5	TCGA-LUAD	/	0.713、0.713、0.678	GSE68465、GSE14814	/	/	Identifying Common Genes Related to Platelet and Immunity for Lung Adenocarcinoma Prognosis Prediction. Front Mol Biosci. 2020;7:563142
Proliferation-associated genes[19]	1、3、5	TCGA-LUAD	0.711	/	GSE30219 、GSE31210 、GSE3141 、GSE37745 、GSE50081、 GSE68465	/	/	Identification and Validation of a Proliferation-Associated Score Model Predicting Survival in Lung Adenocarcinomas. Dis Markers. 2021;2021:3219594
A four-gene panel (DKK1, GNG7, LDHA, MELTF) [20]	1、3、5	TCGA-LUAD	0.71	/	GSE42127	/	/	Identification of a four-gene panel predicting overall survival for lung adenocarcinoma. BMC Cancer. 2020;20(1):1198
Six metabolic genes[21]	1、3、5	TCGA-LUAD	0.754	0.782, 0.717, 0.688	GSE68465	/	/	Identification of a six-gene metabolic signature predicting overall survival for patients with lung adenocarcinoma. PeerJ. 2020;8:e10320. 20
Five epigenetic-related genes[22]	1、3、5	TCGA-LUAD	/	0.798、0.779、0.844	GSE31210、GSE50081	/	GSE31210：0.777、0.730、0.746 GSE50081：0.711、0.691、0.735	Development and validation of a novel epigenetic-related prognostic signature and candidate drugs for patients with lung adenocarcinoma. Aging-Us. 2021;13(14):18701-17
Pyroptosis-related lncRNA[23]	1、3、5	TCGA-LUAD	/	0.757、0.728、0.848	/	/	/	A novel pyroptosis-related lncRNA signature for prognostic prediction in patients with lung adenocarcinoma. Bioengineered. 2021;12(1):5932-49
Ground-Glass Opacities[24]	1、3、5	TCGA-LUAD、The Second Xiangya Hospital of Central South University(n=30)	/	0.807、0.783、0.781	GSE50081、GSE72094	/	0.733、0.687、0.709	A Machine-Learning Approach to Developing a Predictive Signature Based on Transcriptome Profiling of Ground-Glass Opacities for Accurate Classification and Exploring the Immune Microenvironment of Early-Stage LUAD. Front Immunol. 2022;13:872387
Tumor mutation burden-related immune genes [25]	1、3、5	TCGA-LUAD	0.688	0.832、0.785、0.762	GSE30219、GSE72094	0.687、0.699	GSE30219：0.813、0.811、0.747 GSE72094：0.809、0.786、0.761	Combination of tumor mutation burden and immune infiltrates for the prognosis of lung adenocarcinoma. Int Immunopharmacol. 2021;98:107807
Clinical parameters[26]	1、3、5	SEER database	0.832	0.888、 0.887、0.876	SEER database	0.832	0.890、0.883、0.880	Construction of a Nomogram for Predicting Survival in Elderly Patients With Lung Adenocarcinoma: A Retrospective Cohort Study. Front Med (Lausanne). 2021;8:680679
mRNA expression-based stemness index [27]	1、3、5	TCGA-LUAD	/	/	TCGA-LUAD 、GSE31210、 GSE50081	/	/	Development of a 5-Gene Signature to Evaluate Lung Adenocarcinoma Prognosis Based on the Features of Cancer Stem Cells. Biomed Res Int. 2022;2022:4404406
TP53 mutation based immune related genes [28]	1、3、5	TCGA-LUAD、GSE30219	/	0.76、0.74、0.72	/	/	/	Establishing an 8-gene immune prognostic model based on TP53 status for lung adenocarcinoma. J Clin Lab Anal. 2022;36(7):e24538
Immune-related gene[29]	1、3、5	GSE31210	/	0.755 、0.752、0.803	GSE30219、TCGA-LUAD	/	GSE30219：0.593、0.707、0.7 TCGA-LUAD：0.563、0.643、0.604	Assessing the Prognostic Capability of Immune-Related Gene Scoring Systems in Lung Adenocarcinoma. J Oncol. 2022;2022:2151396
Cell cycle and immunity-related genes [30]	1、3、5	TCGA-LUAD	/	/	GSE68465	/	/	Integrated Analysis of Cell Cycle-Related and Immunity-Related Biomarker Signatures to Improve the Prognosis Prediction of Lung Adenocarcinoma. Front Oncol. 2021;11:666826
Differentially expressed tRNAs [31]	1、3、5	Fudan University Shanghai Cancer Center（n=104）	0.814	/	/	/	/	tRNA-based prognostic score in predicting survival outcomes of lung adenocarcinomas. Int J Cancer. 2019;145(7):1982-90
DNA methylation signature [32]	1、3、5	TCGA-LUAD	0.812	0.846、 0.900、0.909	GSE39279	/	/	DNA methylation profiling to predict recurrence risk in stage I lung adenocarcinoma: Development and validation of a nomogram to clinical management. J Cell Mol Med. 2020;24(13):7576-89
Inhibitors targeting integrins subunits [33]	1、3、5	TCGA-LUAD	0.704	0.76、0.731、0.713	GSE68465	0.671	0.734、0.725、0.703	Lung adenocarcinoma-specific three-integrin signature contributes to poor outcomes by metastasis and immune escape pathways. J Transl Int Med. 2021;9(4):249-63
Hypoxia and ferroptosis-related genes[34]	1、3、5	TCGA-LUAD	/	/	GSE31210	/	/	Prognostic Modeling of Lung Adenocarcinoma Based on Hypoxia and Ferroptosis-Related Genes. J Oncol. 2022;2022:1022580
αSMA-positive cancer-associated fibroblasts, CD204-positive tumor-associated macrophages, and spread through air spaces (STAS) [35]	1、3、5	The Second Affiliated Hospital of Soochow University （n=312）	0.84	/	/	/	/	Relationship between stromal cells and tumor spread through air spaces in lung adenocarcinoma. Thorac Cancer. 2019;10(2):256-67
Immune-related genes based on tumor mutation burden [36]	1、3、5	TCGA-LUAD	/	0.72、 0.69 、 0.69	GSE30219、GSE31210	/	/	Construction and validation of a novel immune and tumor mutation burden-based prognostic model in lung adenocarcinoma. Cancer Immunol Immunother. 2022;71(5):1183-97
Cell cycle checkpoints-related genes[37]	1、3、5、10	TCGA-LUAD	0.7	0.74、0.73、 0.75、 0.81	/	/	/	Immune Landscape and Classification in Lung Adenocarcinoma Based on a Novel Cell Cycle Checkpoints Related Signature for Predicting Prognosis and Therapeutic Response. Front Genet. 2022;13:908104
Immune-related signatures [38]	2、3、5	TCGA-LUAD	0.73	/	GSE140343	/	0.844	An immune-related nomogram model that predicts the overall survival of patients with lung adenocarcinoma. BMC Pulm Med. 2022;22(1):114
14 genes( CPS1, CTPS2, DARS2, IGFBP3, MCM5, MCM7, NME4, NT5E, PLK1, POLR3G, PTTG1, SERPINB5, TXNRD1, and TYMS )[39]	3、5、10	TCGA-LUAD	0.733	/	GSE68465	0.735	/	A novel 14-gene signature for overall survival in lung adenocarcinoma based on the Bayesian hierarchical Cox proportional hazards model. Sci Rep. 2022;12(1):27
Mitochondrial localized proteins[40]	3、5、10	TCGA-LUAD	/	/	GSE3141、GSE8894、GSE31210、GSE50081、GSE68465、GSE72094	/	/	A Robust Panel Based on Mitochondrial Localized Proteins for Prognostic Prediction of Lung Adenocarcinoma. Oxid Med Cell Longev. 2021;2021:7569168
Pyrimidine metabolic rate–limiting enzymes [41]	/	TCGA-LUAD、GSE7670、 GSE10072、GSE18842、GSE19188、 GSE27262、GSE30219、 GSE31210、 GSE31908、GSE33532、 GSE75324、GSE32867、GSE62948	/	/	/	/	/	High expression levels of pyrimidine metabolic rate-limiting enzymes are adverse prognostic factors in lung adenocarcinoma: a study based on The Cancer Genome Atlas and Gene Expression Omnibus datasets. Purinergic Signal. 2020;16(3):347-66
Radiomics signature[42]	/	Chinese Academy of Medical Sciences and Peking Union Medical College（n=67)	/	0.946	Chinese Academy of Medical Sciences and Peking Union Medical College（n=30)	/	0.888	Radiomics Signature to Predict Prognosis in Early-Stage Lung Adenocarcinoma (</=3 cm) Patients with No Lymph Node Metastasis. Diagnostics (Basel). 2022;12(8)
T cell-related genes (SLA, BTG2, DDIT4, TUBA4A, and PTTG1)	1、3、5	TCGA, GSE148071	/	/	/	/	/	Integrative analysis of single‑cell and bulk RNA‑sequencing data revealed T cell marker genes based molecular sub‑types and a prognostic signature in lung adenocarcinoma.Scientific Reports.2024;14:964.
6 tumor microenvironment-related genes (PLK1, LDHA, FURIN, FSCN1, RAB27B, and MS4A1)	1、3、5	TCGA	/	/	/	/	/	Identification and validation of tumor microenvironment‑related signature for predicting prognosis and immunotherapy response in patients with lung adenocarcinoma. Scientific Reports. 2023; 13:13568.
17 basement membrane-related genes	no nomogram proposed							A novel basement membrane-related gene signature for prognosis of lung adenocarcinomas. Computers in Biology and Medicine. 2023;154:106597.
ITGA5, ITGA6, and ITGAL	1、3、5	TCGA	0.704	0.76, 0.731, 0.713	GSE68465	0.671	0.734, 0.725, 0.703	Lung adenocarcinoma-specific three-integrin signature contributes to poor outcomes by metastasis and immune escape pathways. Journal of translational internal medicine. 2021; 9(4).
six integrin genes (ITGA2, ITGA5, ITGA8, ITGB4, ITGAL, and ITGAX)	1、2、3	TCGA	0.699	0.718, 0.735, 0723	GSE72094	0.674	0.667, 0.696, 0.728	A Signature Constructed Based on the Integrin Family Predicts Prognosis and Correlates with the Tumor Microenvironment of Patients with Lung Adenocarcinoma.Journal of Environmental Pathology, Toxicology and Oncology.2023;42(2):59-77.
